# Supplementary material for: Reliable enough to guide care? An umbrella review of hip arthroscopy meta‐analyses 2020–2025
Source: J Exp Orthop. 2026 Jan 19;13(1):e70640. doi: 10.1002/jeo2.70640 (PMC12814221; doi:10.1002/jeo2.70640)
Supplement: Supplementary file 1 — Citation matrix of primary studies across included meta‐analyses. Rows list primary studies; columns list meta‐analyses (n = 44). Column A shows the first author of each primary study; columns B–D report PMID, DOI, and publication year, respectively. In the ensuing 44 columns, each cell is coded “1” if that primary study was included in the corresponding meta‐analysis and left blank otherwise. This matrix was used to (i) identify unique primaries (n = 448), (ii) count total study‐inclusions across reviews (n = 620), (iii) quantify duplicate inclusions (n = 172; 27.7% of inclusions; mean re‐use 1.38 per primary), and (iv) calculate the Corrected Covered Area (CCA) for evidence overlap (CCA = 0.029; slight overlap). Abbreviations: PMID, PubMed Identifier; DOI, Digital Object Identifier; CCA, Corrected Covered Area. [file JEO2-13-e70640-s001.xlsx]

## Sheet: matrix
Primary study ID	PMID	DOI	Year	Aamer S	Addai D	Assaf R	Bastos RM	Blaeser AM	Bolia IK	Casartelli NC	Cheong T	Cohen D	Dwyer T	Elwood R	Ferreira GE	Gatz M	Huang HJ	Kim CH	King MG	Krivicich LM	Kunze KN	Lameire DL	Lamo-Espinosa JM	Lin Y	Lin L	Lv Y	Mahmoud SSS	Marshall CJ	Martins EC	Migliorini F 2025	Migliorini F 2023	Mok TN	Ni C	O`Conner M	Owen MM	Patel R	Phillips MK	Oiao HY	Rahl MD	Ramadanov N 2025 1	Ramadanov N 2025 2	Rathore S	Schwabe MT	Wang C	weber AE	Wu ZX	Zhu Y
D. Wang	28800918	10.1016/j.arthro.2017.06.037	2017	1
S. Surucu	38311263	10.1016/j.arthro.2024.01.016	2024	1
A.H. Johnson	38103052	10.1007/s00402-023-05164-7	2023	1
J.W.T. Byrd	31436654	10.2106/JBJS.19.00147	2019	1
N.H Varady	34161174	10.1177/03635465211022798	2021	1
K.N Kunze	31901396	10.1016/j.arthro.2019.08.032	2020		1
I. Lindemann	32195598	10.1177/0363546520908840	2020		1
A. Öhlin	30972465	10.1007/s00167-019-05429-y	2020		1
V. Ortiz-Declet	31866280	10.1016/j.arthro.2019.08.027	2020		1
I.K Bolia	31699248	10.1016/j.arthro.2019.09.017	2019		1
J.D. Hassebrock	30979623	10.1016/j.arthro.2018.12.033	2019		1
S. Kierkegaard	30509564	10.1016/j.jsams.2018.10.004	2019		1
I. Perets	30260911	10.5435/JAAOS-D-17-00258	2019		1
L.D. Girolamo	30266548	10.1016/j.arthro.2018.05.035	2018		1
N.C. Kaldau	29886878	Nicht gelistet	2018		1
N.S. Masell	29443538	10.1177/0363546517751912	2018		1
M.F. Tahoun	3019595	10.1016/j.arthro.2018.06.037	2018		1
A. Zimmer	Nicht gelistet	10.1016/j.orthtr.2017.10.006	2018		1
T.J. Menge	28632588	10.2106/JBJS.16.01060	2017		1
Y. Murata	28653964	10.1097/JSM.0000000000000367	2017		1
V.K. Tjong	28063762	10.1016/j.arthro.2016.10.022	2017		1
R.M. Degen	27539130	10.1080/00913847.2016.1226123	2016		1
M. Hufeland	26946000	10.1007/s00402-016-2427-7	2016		1
R. Joseph	26546302	10.1177/0363546515610535	2016		1
C. Dippmann	24497058	10.1007/s00167-014-2885-9	2014		1
T. Gicquel	25155204	10.1016/j.otsr.2014.07.008	2014		1
A. Gupta	25056990	10.1177/0363546514541782	2014		1
T.G. Nielsen	25417179	10.1186/1471-2474-15-394	2014		1
B.G. Domb	23992988	10.1016/j.arthro.2013.06.010	2013		1
A.J. Krych	23276413	10.1016/j.arthro.2012.07.011	2013		1
A. Malviya	23456186	10.1007/s11999-013-2787-z	2013		1
P.O. Zingg	23064993	10.1007/s00402-012-1616-2	2013		1
C.M. Larson	22307078	10.1177/0363546511434578	2012		1
D.H. Palmer	22959221	10.1016/j.arthro.2012.04.154	2012		1
M.J. Philippon	21982390	10.1016/j.arthro.2011.07.004	2012		1
J.W.T. Byrd	21862276	10.1016/j.arthro.2011.05.018	2011		1
B. Haviv	20435997	10.1302/0301-620X.92B5.23667	2010		1
M. Horisberger	19641976	10.1007/s11999-009-1005-5	2010		1
M.J. Philippon	19091999	10.1302/0301-620X.91B1.21329	2009		1
P. Skowronek	29200484	10.4103/ortho.IJOrtho_248_16	2017		1
M. Ezechieli	26757442	10.3233/THC-151127	2016		1
S.C.M. Srinivasan	23417529	10.5301/HIP.2013.10728	2013		1
P. Chiron	22257764	10.1016/j.otsr.2011.08.011	2012		1
M. Ribas	20512770	10.1177/11207000100200s707	2010		1
J.J. Nepple	19596543	10.1016/j.arth.2009.06.003	2009		1
N. Kopchkara	29021102	10.1016/j.jos.2017.09.002	2018		1
U. Inan	27902171	10.5606/ehc.2016.32	2016		1
A.M. Hingsammer	25047732	10.1007/s00590-014-1507-z	2015		1
S.D. Steppacher	24014286	10.1007/s11999-013-3268-0	2014		1
M. Jäger	21719395	10.1186/2047-783x-16-5-217	2011		1
F.D. Naal	21173196	10.1177/0363546510387263	2011		1
H. Yun	19885050	10.4055/cios.2009.1.3.146	2009		1
N. Espinosa	16651565	10.2106/JBJS.E.00290	2006		1
B. Yoshida	33829903	10.1177/ 11207000211006778	2021			1
S. Jo	32998710	10.1186/s12891-020-03662-y	2020			1
A.M. Momaya	28708706	10.1097/JSM.0000000000000457	2018			1
G.C. Balazs	29625800	10.1016/j.arthro.2018.02.030	2018			1
A.M. Vera	28089193	10.1016/j.arthro.2016.11.020	2017			1
D. Griffin	27117505	10.3310/hta20320	2016				1
N.S. Mansell	29443538	10.1177/0363546517751912	2018				1
A.J.R. Palmer	30733197	10.1136/bmj.l185	2019				1
J.R. Duttom	27567322	10.1016/j.arthro.2016.05.042	2016					1
J.J. Ernat	32267252	10.1016/j.asmr.2019.07.003	2019					1
I. Perets	30442020	10.1177/1120700018810537	2019					1
B.K. Potter	15827367	10.1177/0363546504270567	2005					1
C.E. Stake	23868523	10.1177/0363546513496055	2013					1
J. Yoo	29685837	10.1016/j.arthro.2018.02.015	2018					1
S. Lee	28630718	10.1093/jhps/hnw037	2017					1
N.S. Mansell	29443538	10.1177/0363546517751912	2018					1
J.P. Slavo	25665125	10.3928/01477447-20150204-55	2015					1
D.D. Thomas	28937803	10.1177/0363546517726984	2017					1
M.R. Cohn	33534611	10.1177/0363546520985517	2021					1
A. Zimmerer	Nicht gelistet	10.1016/j.orthtr.2017.10.006	2018					1
J.W. Byrd	25971652	10.1016/j.arthro.2015.03.002	2015						1
R.A. Chrstiian	30736996	10.1016/j.arthro.2018.10.113	2019						1
R.M. Degen	27539130	10.1080/00913847.2016.1226123	2016						1
S.J. Frangiamore	29799269	10.1177/0363546518775420	2018						1
R.A. Jack	30828580	10.1177/2325967119825835	2019						1
J.T. Newman	27141515	10.1177/2325967116643532	2016						1
V. Otzi-Declet	29813170	10.3928/01477447-20180524-02	2018						1
B.R. Waterman	30301634	10.1016/j.arthro.2018.06.042	2018						1
I. Perets	28506616	10.1016/j.arthro.2017.03.006	2017						1
R.A. Christian	30736996	10.1016/j.arthro.2018.10.113	2019						1
R.A. Jack	30979626	10.1016/j.arthro.2018.10.153	2019						1
T. Amenabar	23809453	10.1016/j.arthro.2013.05.001	2013						1
T.J. Menge	28422531	10.1177/0363546517700118	2017						1
B.U. Nwachukwu	28949248	10.1177/0363546517729163	2018						1
K.R. Sochacki	30964540	10.3928/01477447-20190403-01	2019						1
R.A. Christian	30736996	10.1016/j.arthro.2018.10.113	2019						1
R.A. Jack	30979626	10.1016/j.arthro.2018.10.153	2019						1
D. Barastegui	28516234	10.1007/s00167-017-4573-z	2018						1
J.P. Begly	30325651	10.1177/0363546518801320	2018						1
A.W. Chen	31604501	10.1016/j.arthro.2019.04.029	2019						1
R. Locks	29135269	10.1177/0363546517738741	2018						1
M. Saito	30664355	10.1177/0363546518819099	2019						1
I. Perets	28506616	10.1016/j.arthro.2017.03.006	2017						1
A.W. Chen	30991007	10.1177/0363546519836429	2019						1
R.M. Frank	29281560	10.1177/1941738117747851	2018						1
D.M. Levy	27620622	10.1177/0363546516664883	2017						1
R.M. Frank	29442577	10.1177/1941738118757406	2018						1
Ukwuani	30857899	10.1016/j.arthro.2018.10.121	2019						1
R.A. hristian	30736996	10.1016/j.arthro.2018.10.113	2019						1
R.E. Boykin	23801059	10.1007/s11999-013-3109-1	2013						1
J.E. McDonald	24132438	10.1007/s00167-013-2691-9	2014						1
T.J Menge	27400715	10.1177/0363546516650649	2016						1
M.J. Philippon	19966097	10.1177/0363546509346393	2010						1
D.R. Griffin	29893223	10.1016/S0140-6736(18)31202-9	2018							1
N.S. Mansell	29443538	10.1177/0363546517751912	2018							1
A.J.R Palmer	30733197	10.1136/bmj.l185	2018							1
S.M Choi	29557799	10.5435/JAAOS-D-16-00944	2018								1
F. Gao	32458575	10.1111/os.12688	2020								1
Y. Ha	32700626	10.1177/2309499020942049	2020								1
J. Moon	32389770	10.1016/j.arthro.2020.04.041	2020								1
H. Huang	35367300	10.1016/j.arthro.2022.03.024	2023								1
F. Yang	36647246	10.1111/os.13666	2023								1
G. Fiorentino	26605253	10.11138/jts/2015.3.2.067	2015									1
A. Bedi	21709028	10.1177/0363546511412734	2011									1
C.M Larson	18442686	10.1016/j.arthro.2007.11.007	2008									1
S. Lerch	25726001	10.1007/s00264-014-2588-3	2015									1
M. Hufeland	26946000	10.1007/s00402-016-2427-7	2016									1
S. Kierkegaard	33163208	10.1093/jhps/hnaa017	2020									1
C.R. Brick	32736507	10.1177/0363546520937301	2020									1
P.C. Haefeli	27718121	10.1007/s11999-016-5115-6	2016									1
A. Brunner	19251673	10.1177/0363546508330144	2009									1
M.C Gonzalez	31952934	10.1016/j.recot.2019.11.006	2020									1
R.M. Degen	28412058	10.1016/j.arthro.2017.01.044	2017									1
J. Moon	32389770	10.1016/j.arthro.2020.04.041	2020									1
B.D. Kuhns	28820272	10.1177/0363546517719020	2017									1
P.D. Fabricant	21833657	10.1007/s11999-011-2015-7	2012									1
C. Forster-Horvath	33359757	10.1016/j.arthro.2020.10.012	2018									1
R.M. Frank	29442577	10.1177/1941738118757406	2018									1
R.M. Frank	29281560	10.1177/1941738117747851	2018									1
A.J. Riff	29869890	10.1177/0363546518776638	2018									1
J.E. Gedouin	21035415	10.1016/j.otsr.2010.08.002	2010									1
A. Gupta	25056990	10.1177/0363546514541782	2015									1
Y. Ha	32700626	10.1177/2309499020942049	2020									1
M. Horisberger	20434659	10.1016/j.arthro.2009.09.003	2010									1
T.C. Keating	Nicht gelistet	10.1093/jhps/hnz053	2019									1
B.T. Kelly	22392560	10.1177/0363546512437731	2012									1
C.M. Larson	31072717	10.1016/j.arthro.2019.01.029	2019									1
S.J Nho	Nicht gelistet	10.1016/j.arthro.2010.11.041	2011									1
B.D. Roos	28971082	10.1016/j.rboe.2017.07.007	2017									1
B.G. Domb	32900209	10.1177/0363546520949541	2020									1
T.L. Sanders	27506809	10.1007/s00167-016-4266-z	2020									1
L. Stähelin	18182202	10.1016/j.arthro.2007.08.010	2008									1
H. Zhuo	25990374	10.1007/s00402-015-2245-3	2015									1
P.O. Zingg	23064993	10.1007/s00402-012-1616-2	2013									1
S. Chandrasekaran	28609125	10.1177/0363546517708769	2017									1
R.M. Frank	29402586	10.1016/j.arthro.2017.11.030	2018									1
Briggs	29644385	10.1007/s00167-018-4933-3	2018									1
D.R. Griffin	29893223	10.1016/S0140-6736(18)31202-9	2018										1
N.S. Mansell	29443538	10.1177/0363546517751912	2018										1
A.J.R Palmer	30733197	10.1136/bmj.l185	2018										1
R.A. Jack	31866277	10.1016/j.arthro.2019.09.013	2020											1
R.A. Jack	30828580	10.1177/2325967119825835	2019											1
K.R. Sochacki	Nicht gelistet	10.1093/jhps/hnz030	2019											1
K.R Sochacki	30964540	10.3928/01477447-20190403-01	2019											1
R.J Lubbe	30439727	10.1097/JSM.0000000000000696	2018											1
D. Barastegui	28516234	10.1007/s00167-017-4573-z	2018											1
J.P. Begly	30325651	10.1177/0363546518801320	2018											1
S.J. Frangiamore	29799269	10.1177/0363546518775420	2018											1
R. Locks	29135269	10.1177/0363546517738741	2018											1
B.U Nwachukwu	28949248	10.1177/0363546517729163	2018											1
M.S Schallmo	29768026	10.1177/0363546518773080	2018											1
T.J. Menge	28422531	10.1177/0363546517700118	2017											1
T.J. Menge	27400715	10.1177/0363546516650649	2016											1
J.T. Newman	27141515	10.1177/2325967116643532	2016											1
T. Amenabar	23809453	10.1016/j.arthro.2013.05.001	2013											1
R.E. Boykin	23928321	10.1177/0363546513498058	2013											1
J.E. McDonald	23290181	10.1016/j.arthro.2012.08.028	2013											1
S. Hammoud	22608890	10.1016/j.arthro.2012.02.024	2012											1
M.J Philippon	19966097	10.1177/0363546509346393	2010											1
M.J Philippon	19321911	10.1123/jsr.18.1.118	2009											1
M.J Philippon	17479250	10.1007/s00167-007-0332-x	2007											1
T. Saw	15274259	10.1302/0301-620x.86b5.14836	2004											1
D.R. Griffin	29893223	10.1016/S0140-6736(18)31202-9	2018												1
N.S. Mansell	29443538	10.1177/0363546517751912	2018												1
A.J.R. Palmer	30733197	10.1136/bmj.l185	2019												1
D.R. Griffin	29893223	10.1016/S0140-6736(18)31202-9	2018													1
N.S. Mansell	29443538	10.1177/0363546517751912	2018													1
A.J.R. Palmer	30733197	10.1136/bmj.l185	2019													1
P. Tran	22943465	10.1111/j.1445-2197.2012.06197.x	2013														1
M.J. Philippon	22560486	10.1016/j.arthro.2012.02.006	2012														1
I. Perets	28302429	10.1016/j.arthro.2017.01.023	2017														1
B.U. Nwachukwu	28623078	10.1016/j.arthro.2017.04.008	2017														1
T.J. Menge	33259224	10.1177/0363546520973977	2021														1
M.O. McConkey	30839478	10.1097/BPO.0000000000000987	2019														1
J.T. Newman	27514736	10.1177/0363546516659656	2016														1
Litrenta	Nicht angegeben																1
C.M. Larson	31072717	10.1016/j.arthro.2019.01.029	2019														1
P.D. Fabricant	21833657	10.1007/s11999-011-2015-7	2012														1
G.L. Cvetanovich	27574954	10.1097/BPO.0000000000000852	2018														1
S. Chandrasekraran	28413130	10.1016/j.arthro.2017.01.048	2017														1
J.W.T. Byrd	27257166	10.1177/0363546516648325	2016														1
E.C. Beck	33359159	10.1016/j.arthro.2020.12.188	2021														1
D.R. Griffin	29893223	10.1016/S0140-6736(18)31202-9	2018															1
A.L. Kekatpure	29200485	10.4103/ortho.IJOrtho_212_16	2017															1
N.S. Mansell	29443538	10.1177/0363546517751912	2018															1
A.J.R. Palmer	30733197	10.1136/bmj.l185	2019															1
A.T. Pennock	30398893	10.1177/0363546518804805	2018															1
J. Abrahamson	32588146	10.1186/s40634-020-00263-5	2020																1
T.D. Alter	34825840	10.1177/03635465211056082	2022																1
J.W. Byrd	29876133	10.1093/jhps/hny011	2018																1
J.W. Byrd	27257166	10.1177/0363546516648325	2016																1
G.L. Cvetanovich	27574954	10.1097/BPO.0000000000000852	2018																1
A. Dimitrakopoulou	37038629	10.1177/11207000231167349	2024																1
B.G. Domb	27583148	10.1093/jhps/hnv078	2016																1
T.W. Fenn	37377182	10.1177/19417381231183658	2024																1
D. Filan	37017256	10.1177/03635465231162647	2023																1
R.M. Frank	29402586	10.1016/j.arthro.2017.11.030	2018																1
K.R. Glaws	29651906	10.1123/jsr.2017-0138	2019																1
R.M. Glein	34495759	10.1177/03635465211039834	2021																1
J.D. Hassebrock	31928409	10.1177/0363546519895259	2020																1
J.D. Hassebrock	32667821	10.1177/0363546520936255	2020																1
L. Ishøi	30067071	10.1177/0363546518789070	2018																1
A.E. Jimenez	34156875	10.1177/03635465211021001	2021																1
A.E. Jimenez	35438010	10.1177/03635465221085664	2022																1
A.E. Jimenez	35561872	10.1016/j.arthro.2022.04.010	2022																1
A.E. Jimenez	34643474	10.1177/03635465211041763	2021																1
A.E. Jimenez	34156875	10.1177/03635465211021001	2021																1
A.E. Jimenez	34915141	10.1016/j.arthro.2021.11.053	2022																1
A.E. Jimenez	34807750	10.1177/03635465211056964	2022																1
D.M. Jones	31800298	10.1177/0363546519888644	2020																1
D.M. Levy	27620622	10.1177/0363546516664883	2017																1
N. Marom	36809515	10.1007/s00167-023-07349-4	2023																1
J.M. Martinez	32875295	10.1016/j.asmr.2020.04.005	2020																1
F. Migliorini	36707868	10.1186/s13018-023-03543-9	2023																1
R. Mohan	28501221	10.1016/j.arthro.2017.03.011	2017																1
P.F. Monahan	34571180	10.1016/j.arthro.2021.09.015	2022																1
K. Mulins	33748309	10.1177/2325967121989675	2021																1
Y. Murata	28653964	10.1097/JSM.0000000000000367	2017																1
J.S. Owens	35648627	10.1177/03635465221092762	2022																1
J.S. Owens	35677020	10.1177/23259671221099840	2022																1
J.S. Owens	36055477	10.1016/j.arthro.2022.08.023	2023																1
J.S. Owens	34652224	10.1177/03635465211043491	2021																1
J.S. Owens	35677021	10.1177/23259671221100861	2022																1
A.W. Reynolds	33163211	10.1093/jhps/hnaa030	2020																1
A.J. Riff	29869890	10.1177/0363546518776638	2018																1
P.J. Rosinsky	31689121	10.1177/0363546519885354	2019																1
M.R. Safran	35434170	10.1177/23259671221084979	2022																1
J.P. Scanalitao	32389774	10.1016/j.arthro.2020.04.045	2020																1
K.R. Shibata	28346833	10.1177/0363546517697296	2017																1
M. Tijssen	27325539	10.1016/j.ptsp.2015.12.004	2016																1
S. Uchida	29185006	10.1007/s00167-017-4787-0	2018																1
T. Wörner	32699920	10.1007/s00167-020-06157-4	2021																1
E.C. Beck	31419157	10.1177/0363546519865919	2019																	1
P.T. Evans	28506617	10.1016/j.arthro.2017.03.008	2017																	1
M. Hevesi	29723044	10.1177/0363546518767399	2018																	1
A.E. Jimenez	34156875	10.1177/03635465211021001	2021																	1
D. Matsuda	34081549	10.1177/03635465211011753	2021																	1
D.H. Nawabi	26831630	10.1177/0363546515624682	2016																	1
J.C. Brinkman	32353623	10.1016/j.arthro.2020.04.022	2020																	1
J.C. Christensen	31069092	10.1093/jhps/hnz011	2019																	1
B.G. Domb	33151746	10.1177/0363546520968896	2021																	1
M.M. Ibrahim	29954207	10.1302/0301-620X.100B7.BJJ-2017-1340.R2	2018																	1
P.N. Ramkumar	32924530	10.1177/0363546520950743	2020																	1
T.R. Youngman	33208669	10.1097/BPO.0000000000001703	2021																	1
D.K. Matsuda	28235114	Nicht gelistet	2017																	1
B.G. Domb	29373289	10.1016/j.arthro.2017.10.019	2018																		1
I.K Bolia	31699248	10.1016/j.arthro.2019.09.017	2019																		1
K.J. Economopolous	31891553	10.1177/0363546519894301	2020																		1
D. Filan	31958540	10.1016/j.arthro.2019.12.002	2020																		1
J.D. Hassebrock	32667821	10.1177/0363546520936255	2020																		1
R.P. McGovern	32798668	10.1016/j.arthro.2020.08.004	2021																		1
B.G. Domb	23956133	10.1177/0363546513499154	2013																			1
T. Gicquel	25155204	10.1016/j.otsr.2014.07.008	2014																			1
D.E. Hartigan	27440805	10.1177/0363546516652615	2016																			1
M. Hufeland	26946000	10.1007/s00402-016-2427-7	2016																			1
R. Mardones	28066744	10.11138/mltj/2016.6.3.378	2016																			1
D.H. Palmer	22959221	10.1016/j.arthro.2012.04.154	2012																			1
I. Perets	28506616	10.1016/j.arthro.2017.03.006	2017																			1
S. Rhee	27394144	10.1007/s00402-016-2505-x	2016																			1
P.C. Haefeli	27718121	10.1007/s11999-016-5115-6	2017																			1
S Kierkegaard	35284589	10.1177/23259671221075653	2022																			1
J. Lee	30838105	10.4055/cios.2019.11.1.28	2019																			1
I. Perets	29870448	10.2106/JBJS.17.00892	2018																			1
B.G. Domb	37366226	10.1177/03635465231180305	2023																			1
M. Husen	37551688	10.1177/03635465231188114	2023																			1
J.M. Martinez	37995818	10.1016/j.recot.2023.11.012	2024																			1
P.N. Ramkumar	38459690	10.1177/03635465241232154	2024																			1
M. Almasri	34252556	10.1016/j.arthro.2021.06.026	2021																				1
D.R. Griffin	29893223	10.1016/S0140-6736(18)31202-9	2018																				1
D.J. Hunter	34399702	10.1186/s12891-021-04576-z	2021																				1
N.S. Mansell	26846934	10.1186/s12891-016-0914-1	2018																				1
S.D. Martin	39101607	10.1177/03635465241263595	2021																				1
A.J.R. Palmer	30733197	10.1136/bmj.l185	2019																				1
I. Bolia	PMCID: PMC5881999	Nicht gelistet	2018																					1
B.G. Domb	29268026	10.1177/0363546517743720	2018																					1
C.D. Stickland	29342058	10.2106/JBJS.17.00365	2018																					1
E.P. Sugarman	PMCID: PMC5564933	Nicht gelistet	2017																					1
E. Amar	25442652	10.1016/j.arthro.2014.08.026	2015																					1
B.G. Domb	25530511	10.1016/j.arthro.2014.10.014	2015																					1
R.M. Frank	25214529	10.1177/0363546514548017	2014																					1
M. Belemmi	Nicht gelistet	10.1016/j.arthro.2013.09.071	2013																					1
B.G. Domb	23956133	10.1177/0363546513499154	2013																					1
M.J. Kraeutler	30647924	10.1093/jhps/hny045	2018																					1
I.K. Bolia	31699248	10.1016/j.arthro.2019.09.017	2019																					1
P. Baha	30946598	10.1177/0363546519832868	2019																					1
E. Amar	25442652	10.1016/j.arthro.2014.08.026	2015																						1
R. Atzmon	31798927	10.1093/jhps/hnz025	2019																						1
B.G. Domb	25530511	10.1016/j.arthro.2014.10.014	2015																						1
B.G. Domb	29373289	10.1016/j.arthro.2017.10.019	2018																						1
R.M Fank	25214529	10.1177/0363546514548017	2014																						1
T.M. Pan	Nicht gefunden		2019																						1
Z.F. Chen	Nicht gefunden		2019																						1
B. G. Domb	25530511	10.1016/j.arthro.2014.10.014	2015																							1
E. Amar	25442652	10.1016/j.arthro.2014.08.026	2015																							1
R. M. Frank	25214529	10.1177/0363546514548017	2014																							1
I. K. Bolia	PMC5881999	10.1177/2325967118S00009	2018																							1
B. G. Domb	29373289	10.1016/j.arthro.2017.10.019	2018																							1
T.M. Pan	Nicht gelistet	10.19548/j.2096-269x.2019.04.003	2019																							1
R. Atzmon	PMC6874774	10.1093/jhps/hnz025	2019																							1
I.K. Bolia	31053455	10.1016/j.arthro.2019.01.033	2019																							1
Z.F Chen	Nicht gelistet	EID: 2-s2.0-85086241988	2019																							1
D. Filan	31958540	10.1016/j.arthro.2019.12.002	2020																							1
K. J. Economopoulos	31891553	10.1177/0363546519894301	2020																							1
J. D. Hassebrock	32667821	10.1177/0363546520936255	2020																							1
M. Thaunnat	32035814	10.1016/j.otsr.2019.11.023	2020																							1
N. H. Bech	33845615	10.1177/11207000211005762	2021																							1
E. P. Surgarman	PMC8120543	10.1177/2325967120963110	2021																							1
D. J .Hunter	PMC8369620	10.1186/s12891-021-04576-z	2021																								1
A.J.R. Palmer	PMC6365841	10.1136/bmj.l185	2019																								1
D.R. Griffin	PMC5988794	10.1016/S0140-6736(18)31202-9	2018																								1
N.S. Mansell	29443538	10.1177/0363546517751912	2018																								1
N.C. Casartelli	24817399	10.5301/hipint.5000131	2014																									1
G.L. Cvetanovich	32382426	10.1093/jhps/hnaa004	2020																									1
CC. Davis	27999721	PMCID: PMC5159631	2016																									1
C. Forster-Horvath	33359757	10.1016/j.arthro.2020.10.012	2021																									1
B. Freemyer	36356614	10.4085/1062-6050-0026.21	2021																									1
G. Gao	36846819	10.1177/23259671221149700	2023																									1
T.M. Grant	36177759	10.1177/03635465221120388	2022																									1
Kannan	36089924	10.1177/23259671221121352	2022																									1
S. Krierkegaard	30509564	10.1016/j.jsams.2018.10.004	2019																									1
S. Krierkegaard	34642775	10.1007/s00402-021-04209-z	2022																									1
P. Malloy	34485370	10.3389/fsurg.2021.614329	2021																									1
K. Mullins	31463551	10.1007/s00167-019-05683-0	2020																									1
J. Rylander	23625839	10.1002/jor.22375	2013																									1
M.A. Samaan	31794897	10.1016/j.clinbiomech.2019.11.014	2020																									1
R. Seijas	28501988	10.1007/s00167-017-4572-0	2018																									1
S. Tateishi	29955931	10.1007/s00167-018-5026-z	2018																									1
P.E. Beaule	23001504	10.1007/s11999-012-2601-3	2012																										1
A. Bisciotti	33871244	10.23736/S0022-4707.21.12274-1	2021																										1
R. Dessouky	30741344	10.1007/s00330-018-5968-z	2019																										1
S. Faccioni	31435111	10.1016/j.rbo.2018.04.003	2019																										1
T. Grace	29977942	10.1177/2325967118778785	2018																										1
B. E. Heyworth	22528376	10.1007/s11999-012-2331-6	2012																										1
L. Ishøi	31348692	10.1177/0363546519861088	2019																										1
A.L. Kapron	29441427	10.1007/s00167-018-4861-2	2018																										1
J.M. Martinez	28237249	10.1016/j.recot.2016.11.004	2017																										1
V. Ortiz-Declet	34825837	10.1177/03635465211056086	2020																										1
J. Shapira	34537312	10.1016/j.arthro.2021.08.039	2021																										1
H. Tanget	34454060	10.1016/j.arthro.2021.08.024	2021																										1
T. Amenabar	23809453	10.1016/j.arthro.2013.05.001	2013																											1
I.B. Botser	Nicht gelistet	EID: 2-s2.0-84912086607	2014																											1
R.E. Boyin	23928321	10.1177/0363546513498058	2013																											1
R.M. Degen	28412058	10.1016/j.arthro.2017.01.044	2017																											1
B.G. Domb	23992988	10.1016/j.arthro.2013.06.010	2013																											1
B.G. Domb	24186974	10.1177/0363546513508256	2013																											1
B.G. Domb	25442657	10.1016/j.arthro.2014.08.030	2015																											1
B.G. Domb	28609644	10.1177/0363546517706957	2017																											1
R.M. Frank	25214529	10.1177/0363546514548017	2014																											1
K. Fukui	26315056	10.1016/j.arthro.2015.06.028	2015																											1
K. Fukui	26430004	10.1302/0301-620X.97B10.35303	2015																											1
A. Gupta	25056990	10.1177/0363546514541782	2014																											1
A. Gupta	25632056	10.1177/0363546514562563	2015																											1
D.E. Hartigan	29250341	10.1093/jhps/hnx034	2017																											1
M. Hevesi	29723044	10.1177/0363546518767399	2018																											1
D.M. Levy	27620622	10.1177/0363546516664883	2016																											1
D.M. Levy	28297618	10.1177/0363546517692983	2017																											1
A. Malvija	23456186	10.1007/s11999-013-2787-z	2013																											1
D.R. Maldonado	30074842	10.1177/0363546518785966	2018																											1
D.R. Maldonado	30611371	10.1016/j.arthro.2018.07.042	2019																											1
McConkey	30839478	10.1097/BPO.0000000000000987	2017																											1
R. Mohan	28501221	10.1016/j.arthro.2017.03.011	2017																											1
D.H. Nawabi	26831630	10.1177/0363546515624682	2016																											1
S.J. Nho	21709027	10.1177/0363546511401900	2011																											1
I. Perets	28302429	10.1016/j.arthro.2017.01.023	2017																											1
I. Perets	29870448	10.2106/JBJS.17.00892	2018																											1
I. Perets	29108784	10.1016/j.arthro.2017.08.292	2018																											1
M. Philippon	17479250	10.1007/s00167-007-0332-x	2007																											1
M. Philippon	19091999	10.1302/0301-620X.91B1.21329	2009																											1
M. Philippon	19966097	10.1177/0363546509346393	2010																											1
M. Philippon	21982390	10.1016/j.arthro.2011.07.004	2012																											1
M. Philippon	22560486	10.1016/j.arthro.2012.02.006	2012																											1
S. Rhee	27394144	10.1007/s00402-016-2505-x	2016																											1
T.L. Sanders	27506809	10.1007/s00167-016-4266-z	2016																											1
M. Sansone	26535379	10.1177/2325967115569691	2015																											1
P.J. Singh	20511031	10.1016/j.arthro.2009.10.010	2010																											1
J.G. Skendzel	24607652	10.1177/0363546514526357	2014																											1
C.E. Stake	23868523	10.1177/0363546513496055	2013																											1
V.K. Tjong	27896294	10.1177/2325967116671940	2016																											1
P. Tran	Nicht gelistet	10.1111/j.1445-2197.2012.06197.x	2013																											1
W. Wang	22009977	10.1111/j.1757-7861.2010.00121.x	2011																											1
P.O. Zingg	23064993	10.1007/s00402-012-1616-2	2013																											1
J. Ferrer-Rivero	38403191	10.1016/j.jisako.2024.02.010	2024																												1
R.M. Frank	30915378	10.1177/2325967119831758	2019																												1
A.V. Stone	31395395	10.1016/j.arthro.2019.05.022	2019																												1
N.S. Mansell	29443538	10.1177/0363546517751912	2018																													1
D.R. Griffin	27580837	10.1136/bmjopen-2016-012453	2018																													1
A.J.R. Palmer	25431439	10.1302/2046-3758.311.2000336	2019																													1
L. Büchler	23395249	10.1016/j.arthro.2012.12.009	2013																														1
A. Bedi	21709028	10.1177/0363546511412734	2011																														1
I.B. Botser	21266277	10.1016/j.arthro.2010.11.008	2011																														1
B.G. Domb	21266277	10.1016/j.arthro.2010.11.008	2011																														1
Gonzalez	Nicht angegeben	Nicht angegeben	2020																														1
Nepple	Nicht angegeben	Nicht angegeben	2020																														1
Rego	Nicht angegeben	Nicht angegeben	2017																														1
Roos	Nicht angegeben	Nicht angegeben	2017																														1
Zingg	Nicht angegeben	Nicht angegeben	2013																														1
A. Aprato	23328987	10.1007/s00167-013-2373-7	2014																															1
B.G. Domb	27590174	10.1177/0363546516663463	2016																															1
B.G. Domb	24642106	10.1016/j.arthro.2014.02.005	2014																															1
A. Gupta	26821960	10.1016/j.arthro.2015.11.016	2016																															1
F.W. Gwathmey	29250340	10.1093/jhps/hnx014	2017																															1
B.E. Heyworth	18063173	10.1016/j.arthro.2007.09.015	2008																															1
C.M. Larson	24875469	10.1177/0363546514534181	2014																															1
R. Locks	29456067	10.1016/j.arthro.2017.10.054	2018																															1
J.T. Newman	27514736	10.1177/0363546516659656	2016																															1
J.T. Newman	27307496	10.1177/0363546516650888	2016																															1
M.J. Philippon	17703000	10.1177/0363546507305097	2007																															1
J.M. Redmond	28630738	10.1093/jhps/hnx010	2017																															1
B.F. Ricciardi	25139303	10.1177/0363546514545855	2014																															1
C. Tissot	28527701	10.1016/j.otsr.2017.04.002	2017																															1
B.J. White	27720304	10.1016/j.arthro.2016.07.024	2016																															1
J.W. Byrd	10976117	10.1053/jars.2000.7683	2000																																1
S. Chandrasekaran	28413130	10.1016/j.arthro.2017.01.048	2017																																1
G.L. Cvetanovich	27574954	10.1097/BPO.0000000000000852	2018																																1
M. Ellenrieder	27695971	10.1007/s00402-016-2572-z	2017																																1
A. Gupta	25632056	10.1177/0363546514562563	2016																																1
J. Hinzpeter	26665027	10.1177/2325967115573222	2015																																1
M.J. Kern	30180092	10.5435/JAAOS-D-17-00230	2018																																1
C.M. Larson	27311412	10.1177/0363546516650885	2016																																1
H.H. Lee	20206042	10.1016/j.arthro.2009.07.024	2010																																1
S. Lee	25968883	10.1177/0363546515584042	2015																																1
J.T. Newman	27141515	10.1177/2325967116643532	2016																																1
B. U. Nwachukwu	28840150	10.1177/2325967117723109	2017																																1
M.J. Philippon	19966097	10.1177/0363546509346393	2010																																1
B.G. Domb	25200941	10.1016/j.arthro.2014.07.002	2016																																1
W.W. Schairer	31604503	10.1016/j.arthro.2019.05.008	2019																																1
A.E. Weber	32548179	10.1177/2325967120918383	2020																																1
A. Bedi	22268230	10.1177/0363546511434285	2012																																1
J. Chahla	30943086	10.1177/0363546519831291	2019																																1
R.M. Degen	28948033	10.1093/jhps/hnx018	2017																																1
B.G. Domb	33151746	10.1177/0363546520968896	2021																																1
M. Dooley	PMC7405243	10.1177/2325967120S00428	2020																																1
S.E. Flores	32704505	10.1177/2325967119900561	2020																																1
R.M. Frank	27194489	10.2106/JBJS.15.00445	2016																																1
K. Fukushima	33794856	10.1186/s12891-021-04195-8	2021																																1
R.M. Glein	34495759	10.1177/03635465211039834	2021																																1
J.A. Haynes	30393554	10.1093/jhps/hny026	2018																																1
R. Joseph	26546302	10.1177/0363546515610535	2016																																1
Z.M. Khazi	31395174	10.1016/j.arthro.2019.03.054	2019																																1
S. Kierkegaard	34642775	10.1007/s00402-021-04209-z	2022																																1
L.M. Ladd	27533286	10.2214/AJR.16.16383	2016																																1
G.M. Laurito	34248403	10.1590/1413-785220212902236846	2021																																1
D. Lindner	24787045	10.1177/0363546514532226	2014																																1
T. Maerz	33439607	10.2106/JBJS.20.00394	2021																																1
H.M. Kremers	27793498	10.1016/j.arth.2016.09.004	2017																																1
J.C. McCarthy	20872105	10.1007/s11999-010-1559-2	2011																																1
J.E. McDonald	24132438	10.1007/s00167-013-2691-9	2014																																1
J.J. Nepple	25320194	10.2106/JBJS.M.01320	2014																																1
B.U. Nwachukwu	31384620	10.1177/2325967119860079	2019																																1
A. Öhlin	28948034	10.1093/jhps/hnx016	2017																																1
N. Ramos	32382438	10.1093/jhps/hnz069	2020																																1
P.G. Robinson	32731826	10.1302/0301-620X.102B8.BJJ-2020-0074.R1	2020																																1
B.R. Saks	34694159	10.1177/03635465211043510	2021																																1
M.S. Schallmo	29768026	10.1177/0363546518773080	2018																																1
K.R. Shibata	28346833	10.1177/0363546517697296	2017																																1
L. Sivasundaram	32109576	10.1016/j.arthro.2020.02.008	2020																																1
S.C. Willimon	31169754	10.1097/BPO.0000000000000947	2019																																1
J. Yoo	29685837	10.1016/j.arthro.2018.02.015	2018																																1
A. Zimmerer	33515737	10.1016/j.arthro.2021.01.024	2021																																1
N.A. Bonazza	29580743	10.1016/j.arthro.2018.01.022	2018																																1
L. Brown-Taylor	32249962	10.1002/jor.24680	2020																																1
N. Cevallos	33901509	10.1016/j.arthro.2021.04.017	2021																																1
P.C. Charlton	26226209	10.1016/j.pmrj.2015.07.004	2016																																1
M. Freke	30746810	10.1002/ejp.1371	2019																																1
I. Hetsroni	23200844	10.1016/j.arthro.2012.07.008	2013																																1
P. Hooper	27514941	10.1016/j.arthro.2016.06.015	2016																																1
J.A. Kopec	31676695	10.3899/jrheum.190345	2020																																1
Y. Lee	24550658	10.3346/jkms.2014.29.2.277	2014																																1
N.A. Maffiuletti	31995785	10.1016/j.ptsp.2020.01.010	2020																																1
N. Marom	32966110	10.1177/0363546520958697	2020																																1
S.R. Montgmomery	23375668	10.1016/j.arthro.2012.11.005	2013																																1
R. Morales-Avalos	33614808	10.1177/2325967120977892	2021																																1
J.R. Ross	24970582	10.1016/j.arth.2014.03.054	2014																																1
J.P. Salvo	29273254	10.1016/j.arthro.2017.09.044	2018																																1
Z.T. Sharfman	27441874	10.1097/NOR.0000000000000257	2016																																1
C. Suarez-Ahedo	28590784	10.1177/0363546517708192	2017																																1
E. Tannenbaum	23786986	10.1016/j.arth.2013.05.015	2014																																1
M. Zusmanovich	33964383	10.1016/j.arthro.2021.04.049	2022																																1
T. Amenabar	23809453	10.1016/j.arthro.2013.05.001	2013																																1
A.M. Vera	28089193	10.1016/j.arthro.2016.11.020	2017																																	1
G.C. Balazs	29625800	10.1016/j.arthro.2018.02.030	2018																																	1
A.M. Momaya	28708706	10.1097/JSM.0000000000000457	2018																																	1
S. Jo	32998710	10.1186/s12891-020-03662-y	2020																																	1
B. Yoshida	33829903	10.1177/11207000211006778	2023																																	1
R. Atzmon	31798927	10.1093/jhps/hnz025	2019																																		1
N.H. Bech	33845615	10.1177/11207000211005762	2021																																		1
E.C. Beck	33529782	10.1016/j.arthro.2021.01.035	2021																																		1
I.K. Bolia	31053455	10.1016/j.arthro.2019.01.033	2019																																		1
G.L. Cvetanovich	29161115	10.1177/0363546517739824	2018																																		1
P.D. Benedetto	32555082	10.23750/abm.v91i4-S.9664	2020																																		1
B.G. Domb	29373289	10.1016/j.arthro.2017.10.019	2018																																		1
K.J. Economopoulos	3189155	10.1177/0363546519894301	2020																																		1
D. Filian	31958540	10.1016/j.arthro.2019.12.002	2020																																		1
R.M. Frank	25214529	10.1177/0363546514548017	2014																																		1
G. Gao	35705973	10.1186/s13018-022-03208-z	2022																																		1
J.D. Hassebrock	32667821	10.1177/0363546520936255	2020																																		1
A.E. Jimenez	35561872	10.1016/j.arthro.2022.04.010	2022																																		1
D.R. Maldonado	30419179	10.1177/0363546518808033	2018																																		1
D.K. Matsuda	28235114	EID: 2-s2.0-85015352731	2017																																		1
E.P. Sugarman	34026914	10.1177/2325967120963110	2021																																		1
M.F. Tahoun	36471028	10.1007/s00167-022-07266-y	2023																																		1
P.A. Rego	29299653	10.1007/s00264-017-3735-4	2018																																			1
B.D. Roos	28971082	10.1016/j.rboe.2017.07.007	2017																																			1
I.B. Botser	24839626	Nicht gelistet	2014																																			1
B.G. Domb	23992988	10.1016/j.arthro.2013.06.010	2013																																			1
P.O. Zingg	23064993	10.1007/s00402-012-1616-2	2013																																			1
L. Büchler	23395249	10.1016/j.arthro.2012.12.009	2013																																			1
A. Bedi	21709028	10.1177/0363546511412734	2011																																			1
E. Amar	28717888	10.1007/s00167-017-4641-4	2018																																				1
B.G. Domb	24186974	10.1177/0363546513508256	2014																																				1
G.F. Lebus	30285463	10.1177/0363546518796838	2018																																				1
D.K. Matsuda	23548806	10.1177/0363546513482884	2013																																				1
R. Rathi	29997421	10.1016/j.jor.2018.05.048	2018																																				1
D.S. Carreira	30393552	10.1093/jhps/hny028	2018																																				1
R. Rathi	28839500	10.2174/1874325001611010554	2017																																				1
B.J. White	26422708	10.1016/j.arthro.2015.07.016	2016																																				1
M. Aoyama	31241527	10.1097/JSM.0000000000000516	2019																																					1
N.H. Bech	33845615	10.1177/11207000211005762	2023																																					1
D.A. Bloom	33045334	10.1016/j.arthro.2020.09.046	2020																																					1
B. Eppel	37355181	10.1016/j.arthro.2023.06.016	2023																																					1
J.P. Eyles	34516433	10.1097/JSM.0000000000000974	2021																																					1
T.M. Grant	36177759	10.1177/03635465221120388	2022																																					1
D.R. Griffin	29893223	10.1016/S0140-6736(18)31202-9	2018																																					1
M. Herris-Hayes	27117727	10.2519/jospt.2016.6279	2016																																					1
D.J. Hunter	34399702	10.1186/s12891-021-04576-z	2021																																					1
J.L. Kemp	29607766	10.2519/jospt.2018.7941	2018																																					1
A.J. Krych	23276413	10.1016/j.arthro.2012.07.011	2013																																					1
Y.K. Lee	27709863	10.3346/jkms.2016.31.11.1822	2016																																					1
N. Li	33665997	10.12200/j.issn.1003-0034.2021.02.005	2021																																					1
N.S. Mansell	29443538	10.1177/0363546517751912	2018																																					1
S.D. Martin	33656950	10.1177/0363546521990789	2021																																					1
N.J. Murphy	36427015	10.1177/03635465221136547	2022																																					1
A.J.R. Palmer	30733197	10.1136/bmj.l185	2019																																					1
A. Smeathman	27112096	10.1016/j.physio.2016.02.004	2017																																					1
U.O. Umeh	37100214	10.1016/j.arthro.2023.03.025	2023																																					1
A.A. Wright	26795448	10.1016/j.jsams.2015.11.008	2016																																					1
W. Zhang	36054477	10.1111/jcpt.13755	2022																																					1
T.M. Grant	36177759	10.1177/03635465221120388	2022																																						1
D.R. Griffin	29893223	10.1016/S0140-6736(18)31202-9	2018																																						1
D.J. Hunter	34399702	10.1186/s12891-021-04576-z	2021																																						1
N.S. Mansell	29443538	10.1177/0363546517751912	2018																																						1
S.D. Martin	33656950	10.1177/0363546521990789	2021																																						1
N.J. Murphy	36427015	10.1177/03635465221136547	2022																																						1
A.J.R. Palmer	30733197	10.1136/bmj.l185	2019																																						1
D. Barastegui	36066738	10.1007/s00402-022-04584-1	2022																																							1
E.C. Beck	33359159	10.1016/j.arthro.2020.12.188	2020																																							1
J.W.T. Byrd	27257166	10.1177/0363546516648325	2016																																							1
S. Chandrasekaran	28413130	10.1016/j.arthro.2017.01.048	2017																																							1
T.J. Menge	33259224	10.1177/0363546520973977	2020																																							1
G.L. Cvetanovich	27574954	10.1097/BPO.0000000000000852	2018																																							1
P.D. Fabricant	21833657	10.1007/s11999-011-2015-7	2011																																							1
S. Winge	35414955	10.1093/jhps/hnab051	2021																																							1
C.M. Larson	31072717	10.1016/j.arthro.2019.01.029	2019																																							1
M.S. Lee	35853165	10.1177/03635465221103255	2022																																							1
J. Litrenta	31192888	10.1097/BPO.0000000000001411	2020																																							1
D.R. Maldonado	36572612	10.1016/j.arthro.2022.11.020	2022																																							1
D.R. Maldonado	34657092	10.1097/BPO.0000000000001984	2022																																							1
M.O. McConkey	30839478	10.1097/BPO.0000000000000987	2019																																							1
W.Z. Morris	37791636	10.1097/BPO.0000000000002532	2023																																							1
J.T. Newman	27514736	10.1177/0363546516659656	2016																																							1
B.U. Nwachukwu	28623078	10.1016/j.arthro.2017.04.008	2017																																							1
N. Fukase	35255011	10.2106/JBJS.21.00852	2022																																							1
I. Perets	28302429	10.1016/j.arthro.2017.01.023	2017																																							1
M.J. Philippon	22560486	10.1016/j.arthro.2012.02.006	2012																																							1
J.J. Ruzbarsky	37100216	10.1016/j.arthro.2023.03.028	2023																																							1
B.R. Saks	35254862	10.1177/03635465221077002	2022																																							1
P.A. Serbin	36856281	10.1177/03635465221147062	2023																																							1
P. Tran	22943465	10.1111/j.1445-2197.2012.06197.x	2012																																							1
A.J.R. Palmer	30733197	10.1136/bmj.l185	2019																																								1
D.R. Griffin	29893223	10.1016/S0140-6736(18)31202-9	2018																																								1
N.S. Masell	29443538	10.1177/0363546517751912	2018																																								1
T.J. Jackson	25217206	10.1016/j.arthro.2014.07.009	2015																																									1
F.P. Ferro	25498873	10.1016/j.arthro.2014.10.008	2015																																									1
P.D. Fabricant	25834077	10.2106/JBJS.N.00266	2015																																									1
D.E. Hartigan	29124076	10.1177/2325967117732726	2017																																									1
E.O. Chaharbakhshi	30781991	10.1177/0363546518812859	2019																																									1
T. Amenabar	23809453	10.1016/j.arthro.2013.05.001	2013																																										1
R.E. Boykin	23928321	10.1177/0363546513498058	2013																																										1
J.W.T. Byrd	25971652	10.1016/j.arthro.2015.03.002	2015																																										1
A.W. Chen	30991007	10.1177/0363546519836429	2019																																										1
B.G. Domb	27583148	10.1093/jhps/hnv078	2016																																										1
R.M. Frank	29281560	10.1177/1941738117747851	2018																																										1
R.M. Frank	29442577	10.1177/1941738118757406	2018																																										1
L. Ishøi	30067071	10.1177/0363546518789070	2018																																										1
G.G. Klingenstein	22415726	10.1007/s11999-012-2245-3	2012																																										1
D.M. Levy	27620622	10.1177/0363546516664883	2017																																										1
J.E. McDonald	24132438	10.1007/s00167-013-2691-9	2014																																										1
T.J. Menge	28422531	10.1177/0363546517700118	2017																																										1
B.U. Nwachukwu	28949248	10.1177/0363546517729163	2018																																										1
I. Perets	28506616	10.1016/j.arthro.2017.03.006	2017																																										1
I. Perets	29726692	10.1177/0363546518765969	2018																																										1
M. Philippon	17479250	10.1007/s00167-007-0332-x	2007																																										1
G.C. Polesello	27047856	10.1016/S2255-4971(15)30134-8	2015																																										1
A.J. Riff	29869890	10.1177/0363546518776638	2018																																										1
G.C. Ukwuani	30857899	10.1016/j.arthro.2018.10.121	2019																																										1
B.R. Waterman	30301634	10.1016/j.arthro.2018.06.042	2018																																										1
S. Cetinkaya	26449334	10.5301/hipint.5000290	2016																																											1
B.G. Domb	24186974	10.1177/0363546513508256	2014																																											1
A.J. Krych	23276413	10.1016/j.arthro.2012.07.011	2013																																											1
C.M. Larson	22307078	10.1177/0363546511434578	2012																																											1
F. Laude	19089524	10.1007/s11999-008-0656-y	2009																																											1
A.X. Realpe	33726810	10.1186/s13063-021-05151-6	2021																																												1
S.D. Martin	33656950	10.1177/0363546521990789	2021																																												1
D.J. Hunter	34399702	10.1186/s12891-021-04576-z	2021																																												1
A.J.R. Palmer	30733197	10.1136/bmj.l185	2019																																												1
N.S. Mansell	29443538	10.1177/0363546517751912	2018																																												1
D.R. Griffin	27629403	10.1136/bjsports-2016-096743	2016																																												1

## Sheet: instructions
HOW TO USE THIS TEMPLATE (Citation Matrix for 44 Meta-Analyses)
Rows = primary studies (one per line).
Columns = meta-analyses (MA01 ... MA44). Enter 1 if the primary study is included in that meta-analysis, else 0.
Columns:
- primary_id: short label like Author_Year_Journal (e.g., Byrd_2009_AJSM).
- pmid: PubMed ID if available (preferred identifier).
- doi: DOI if no PMID.
- year: publication year of the primary study.
- MA01..MA44: Put 1 if included, 0 if not. Leave blank until you know.
Tips:
• Keep one row per unique primary study. If multiple reports are the same cohort, choose a canonical identifier.
• You can rename the header MA01..MA44 to the actual meta-analysis labels (e.g., Aamer_2024_Cureus).
• Enter only 0 or 1 in the MA columns. The sheet enforces data validation.
• Once filled, send this file back. We will compute CCA, generate the heatmap, UpSet plot, and pairwise Jaccard indices.
Optional: Add notes in a new column if needed (e.g., cohort merge decisions).
